# Supplementary material for: Maxillary First Premolars’ Internal Morphology: A Systematic Review and Meta-Analysis
Source: Dent J (Basel). 2025 Nov 3;13(11):510. doi: 10.3390/dj13110510 (PMC12651017; doi:10.3390/dj13110510)
Supplement: Supplementary file 1 [file dentistry-13-00510-s001.zip]

Archive with 5 entries (5 files):
- S1. Supplementary Materials_PRISMA_2020_checklist.pdf
- S2. Supplementary Materials_Quality assessment.xlsx
- S3. Supplementary Materials_AQUA tool evaluation.pdf
- S4. Table 1. Characteristics of the included studies of Mx1Ps categorized by authors, study type, teeth investigated, methodology, and country.pdf
- S5. Table 2. Morphologic investigations of the RCC of Mx1Ps.pdf
