# Supplementary material for: Maxillary First Premolars’ Internal Morphology: A Systematic Review and Meta-Analysis
Source: Dent J (Basel). 2025 Nov 3;13(11):510. doi: 10.3390/dj13110510 (PMC12651017; doi:10.3390/dj13110510)
Supplement: Supplementary file 1 [file dentistry-13-00510-s001.zip › S2. Supplementary Materials_Quality assessment.xlsx]

## Sheet: Tabelle1
Domains and Questions of the AQUA Tool (http://www.eba.cm.uj.edu.pl/aqua-tool)
		Pineda & Kuttler, 1972			Carns & Skidmore, 1973			Green, D., 1973			Vertucci & Gegauff, 1979			Caliskan et al., 1995			Kartal et al., 1998			Sert & Bayirli, 2004			Atieh, M. A., 2008			Awawdeh et al., 2008			Peiris et al., 2008			Weng et al., 2009			Ng'Ang'A et al., 2010			Neelakantan et al., 2011			Özcan et al., 2012			Tian et al., 2012			Ok et al., 2014
		Yes	No	Unclear	Yes	No	Unclear	Yes	No	Unclear	Yes	No	Unclear	Yes	No	Unclear	Yes	No	Unclear	Yes	No	Unclear	Yes	No	Unclear	Yes	No	Unclear	Yes	No	Unclear	Yes	No	Unclear	Yes	No	Unclear	Yes	No	Unclear	Yes	No	Unclear	Yes	No	Unclear	Yes	No	Unclear
Domain 1: OBJECTIVE(S) AND SUBJECT CHARACTERISTICS
Was (Were) the objective(s) of the study clearly defined?		x			x			x			x			x			x			x			x			x			x			x			x			x			x			x			x
Was (Were) the chosen subject sample(s) and sample size appropriate for the objective(s) of the study?		x			x			x			x			x			x			x			x			x			x			x			x			x			x			x			x
Are the baseline and demographic characteristics of the subjects (age, sex, ethnicity, healthy or diseased, etc.) appropriate and clearly defined?			x			x				x		x			x			x		x				x			x		x				x		x			x				x			x		x
Could the method of subject selection have in any way introduced bias into the study?	RISK: LOW/HIGH/UNCLEAR	LOW			LOW			UNCLEAR			LOW			LOW			LOW			LOW			LOW			LOW				LOW		LOW			LOW			LOW			LOW			LOW			LOW
Domain 2: STUDY DESIGN
Does the study design appropriately address the research question(s)?		x			x			x			x			x			x			x			x			x			x			x			x			x			x			x			x
Were the materials used in the study appropriate for the given objective(s) of the study?		x			x			x			x			x			x			x			x			x			x			x			x			x			x			x			x
Were the methods used in the study appropriate for the given objective(s) of the study?		x			x			x			x			x			x			x			x			x			x			x			x			x			x			x			x
Was the study design, including methods/techniques applied in the study, widely accepted or standard in the literature? If “no”, are the novel features of the study design clearly described?		x			x			x			x			x			x			x			x			x			x			x			x			x			x			x			x
Could the study design have in any way introduced bias into the study?	RISK: LOW/HIGH/UNCLEAR	LOW			LOW			LOW			LOW			LOW			LOW			LOW			LOW			LOW				LOW		LOW			LOW			LOW			LOW			LOW			LOW
Domain 3: METHODOLOGY CHARACTERIZATION
Are the methods/techniques applied in the study described in enough detail for them to be reproduced?		x			x			x			x			x			x			x			x			x			x			x			x			x			x			x			x
Was the specialty and the experience of the individual(s) performing each part of the study (such as cadaveric dissection or image assessment) clearly stated?			x			x			x			x			x			x			x			x			x			x			x			x			x			x		x			x
Are all the materials and methods used in the study clearly described, including details of manufacturers, suppliers etc.?			x			x			x			x		x			x			x				x		x			x			x				x		x				x		x			x
Were appropriate measures taken to reduce inter- and intra-observer variability?				x			x			x			x			x			x			x			x			x			x			x			x			x			x	x			x
Do the images presented in the study indicate an accurate reflection of the methods/techniques (imaging, cadaveric, intraoperative, etc.) applied in the study?		x			x			x			x			x			x			x				x		x			x			x			x				x			x		x			x
Could the characterization of methods have in any way introduced bias into the study?	RISK: LOW/HIGH/UNCLEAR	HIGH			HIGH			HIGH			HIGH			LOW			LOW			LOW			HIGH			LOW				LOW		LOW			HIGH			HIGH			HIGH			LOW			LOW
Domain 4: DESCRIPTIVE ANATOMY
Were the anatomical definition(s) (normal anatomy, variations, classifications, etc.) clearly and accurately described?		x			x			x			x			x			x			x			x			x			x			x			x			x			x			x			x
Were the outcomes and parameters assessed in the study (variation, length, diameter, etc.) appropriate and clearly defined?		x			x			x			x			x			x			x			x			x			x			x			x			x			x			x			x
Were the figures (images, illustrations, diagrams, etc.) presented in the study clear and understandable?		x			x			x			x			x			x			x					x	x			x			x			x			x			x			x			x
Were any ambiguous anatomical observations (i.e., those likely to be classified as “others”) clearly described/depicted?				x			x			x			x	x			x			x					x	x			x			x					x	x					x			x			x
Could the description of anatomy have in any way introduced bias into the study?	RISK: LOW/HIGH/UNCLEAR		LOW			LOW			LOW			LOW			LOW			LOW			LOW			UNCLEAR			LOW			LOW			LOW			LOW			LOW			LOW			LOW			LOW
Domain 5: REPORTING OF RESULTS
Was the statistical analysis appropriate?		x			x			x			x			x			x			x			x			x			x			x			x			x			x			x			x
Are the reported results as presented in the study clear and comprehensible, and are the reported values consistent throughout the manuscript?		x			x			x			x			x			x			x			x			x			x			x			x			x			x			x			x
Do the reported numbers or results always correspond to the number of subjects in the study? If not, do the authors clearly explain the reason(s) for subject exclusion?		x			x			x			x			x			x			x			x			x			x			x			x			x			x			x			x
Are all potential confounders reported in the study, and subsequently measured and evaluated, if appropriate?				x			x			x			x			x			x			x			x			x	x					x			x			x			x			x			x
Could the reporting of results have in any way introduced bias into the study?	RISK: LOW/HIGH/UNCLEAR		LOW			LOW			LOW			LOW			LOW			LOW			LOW			LOW			LOW			LOW			LOW			LOW			LOW			LOW			LOW			LOW
[truncated: 210 more columns]
